# Supplementary material for: Chicken Gut Microbiota Responses to Dietary Bacillus subtilis Probiotic in the Presence and Absence of Eimeria Infection
Source: Microorganisms. 2022 Jul 31;10(8):1548. doi: 10.3390/microorganisms10081548 (PMC9412415; doi:10.3390/microorganisms10081548)
Supplement: Supplementary file 1 [file microorganisms-10-01548-s001.zip › Table S1.xlsx]

## Sheet: CG - ET VS CG + ET
Alpha Diversity	CG - ET mean	CG - ET sd	CG + ET mean	CG + ET sd	Statistic	P-value
Ace	123.499	3.45904	92.8258	1.31212	14.3605	0.0001366
Chao 1	121.146	6.84663	98.881	8.19231	3.612	0.02252
Shannon	2.35598	0.123158	1.3719	0.0117411	13.7774	0.0001608
Simpson	0.20634	0.0315312	0.395215	0.00796696	-10.059	0.0005493

## Sheet: BS + ET VS CG + ET
Alpha Diversity	BS + ET mean	BS + ET sd	CG + ET mean	CG + ET sd	Statistic	P-value
Ace	93.728	11.8429	92.8258	1.31212	0.131141	0.902
Chao 1	95.5333	7.7106	98.881	8.19231	-0.51539	0.6335
Shannon	1.34834	0.101796	1.3719	0.0117411	-0.398215	0.7108
Simpson	0.388251	0.0355243	0.395215	0.00796696	-0.331296	0.7571

## Sheet: BS - ET VS CG - ET 
Alpha Diversity	BS - ET mean	BS - ET sd	CG - ET mean	CG - ET sd	Statistic	P-value
Ace	122.722	5.94636	123.499	3.45904	-0.195502	0.8545
Chao 1	120.225	3.61274	121.146	6.84663	-0.206028	0.8468
Shannon	2.34715	0.0468443	2.35598	0.123158	-0.116166	0.9131
Simpson	0.264538	0.0147582	0.20634	0.0315312	2.89545	0.04432
