# Supplementary material for: Chicken Gut Microbiota Responses to Dietary Bacillus subtilis Probiotic in the Presence and Absence of Eimeria Infection
Source: Microorganisms. 2022 Jul 31;10(8):1548. doi: 10.3390/microorganisms10081548 (PMC9412415; doi:10.3390/microorganisms10081548)
Supplement: Supplementary file 1 [file microorganisms-10-01548-s001.zip › Table S2.xlsx]

## Sheet: CG - ET VS CG + ET
Taxa	CG - ET mean	CG - ET sd	CG + ET mean	CG + ET sd	Statistic	P-value
d__Bacteria; k__norank_d__Bacteria; p__Firmicutes; c__Bacilli; o__Lactobacillales; f__Lactobacillaceae; g__Lactobacillus	36.38	6.84	56.43	2.077	-4.85864	0.008287
d__Bacteria; k__norank_d__Bacteria; p__Proteobacteria; c__Gammaproteobacteria; o__Enterobacterales; f__Enterobacteriaceae; g__Escherichia-Shigella	4.427	0.8917	25.78	3.921	-9.19615	0.0007767
d__Bacteria; k__norank_d__Bacteria; p__Firmicutes; c__Bacilli; o__Bacillales; f__Planococcaceae; g__Kurthia	23.31	8.041	0.002872	8.42e-05	5.02125	0.007379
d__Bacteria; k__norank_d__Bacteria; p__Firmicutes; c__Clostridia; o__Lachnospirales; f__Lachnospiraceae; g__Ruminococcus_torques_group	7.232	1.385	2.547	0.1206	5.83591	0.004297
d__Bacteria; k__norank_d__Bacteria; p__Bacteroidota; c__Bacteroidia; o__Bacteroidales; f__Bacteroidaceae; g__Bacteroides	0.008515	0.008787	8.832	2.245	-6.80673	0.002434
d__Bacteria; k__norank_d__Bacteria; p__Firmicutes; c__Clostridia; o__Clostridia_UCG-014; f__norank_o__Clostridia_UCG-014; g__norank_f__norank_o__Clostridia_UCG-014	4.212	0.9143	0.239	0.08799	7.49221	0.001698
d__Bacteria; k__norank_d__Bacteria; p__Firmicutes; c__Clostridia; o__Peptostreptococcales-Tissierellales; f__Peptostreptococcaceae; g__Romboutsia	2.815	1.387	0.4859	0.2406	2.86618	0.04564
d__Bacteria; k__norank_d__Bacteria; p__Firmicutes; c__Clostridia; o__Lachnospirales; f__Lachnospiraceae; g__unclassified_f__Lachnospiraceae	2.245	0.3692	0.3656	0.01116	8.81348	0.0009145
d__Bacteria; k__norank_d__Bacteria; p__Firmicutes; c__Clostridia; o__Lachnospirales; f__Lachnospiraceae; g__Blautia	1.702	0.3838	0.5569	0.04366	5.13461	0.006817
d__Bacteria; k__norank_d__Bacteria; p__Firmicutes; c__Bacilli; o__Bacillales; f__Planococcaceae; g__unclassified_f__Planococcaceae	1.892	0.466	0.00378	0.004351	7.01748	0.002172
d__Bacteria; k__norank_d__Bacteria; p__Firmicutes; c__Clostridia; o__Clostridiales; f__Clostridiaceae; g__Clostridium_sensu_stricto_1	1.597	0.8757	0.1454	0.01609	2.87156	0.0454
d__Bacteria; k__norank_d__Bacteria; p__Firmicutes; c__Clostridia; o__Oscillospirales; f__Eubacterium_coprostanoligenes_group; g__norank_f__Eubacterium_coprostanoligenes_group	0.9678	0.1943	0.0367	0.01759	8.26764	0.001168
d__Bacteria; k__norank_d__Bacteria; p__Firmicutes; c__Clostridia; o__Oscillospirales; f__Ruminococcaceae; g__norank_f__Ruminococcaceae	0.7515	0.2387	0.1016	0.01285	4.70962	0.009242
d__Bacteria; k__norank_d__Bacteria; p__Firmicutes; c__Clostridia; o__Lachnospirales; f__Lachnospiraceae; g__Lachnoclostridium	0.5718	0.1248	0.2045	0.01718	5.05095	0.007226
d__Bacteria; k__norank_d__Bacteria; p__Firmicutes; c__Clostridia; o__Lachnospirales; f__Lachnospiraceae; g__Marvinbryantia	0.6156	0.1559	0.02108	0.003528	6.60206	0.002727
d__Bacteria; k__norank_d__Bacteria; p__Firmicutes; c__Clostridia; o__Christensenellales; f__Christensenellaceae; g__Christensenellaceae_R-7_group	0.4006	0.07461	0.219	0.03472	3.82252	0.01874
d__Bacteria; k__norank_d__Bacteria; p__Firmicutes; c__Bacilli; o__Erysipelotrichales; f__Erysipelotrichaceae; g__norank_f__Erysipelotrichaceae	0.5096	0.1156	0.09526	0.02141	6.10326	0.003647
d__Bacteria; k__norank_d__Bacteria; p__Proteobacteria; c__Gammaproteobacteria; o__Pseudomonadales; f__Moraxellaceae; g__Acinetobacter	0.5697	0.2034	0.008696	0.005997	4.77532	0.008806
d__Bacteria; k__norank_d__Bacteria; p__Firmicutes; c__Bacilli; o__Erysipelotrichales; f__Erysipelatoclostridiaceae; g__Erysipelatoclostridium	0.4	0.1489	0.128	0.03589	3.07632	0.03706
d__Bacteria; k__norank_d__Bacteria; p__Firmicutes; c__Clostridia; o__Lachnospirales; f__Lachnospiraceae; g__Eisenbergiella	0.2999	0.03418	0.218	0.03302	2.98656	0.04048
d__Bacteria; k__norank_d__Bacteria; p__Firmicutes; c__Clostridia; o__Oscillospirales; f__Oscillospiraceae; g__UCG-005	0.4339	0.08577	0.03331	0.01239	8.00622	0.00132
d__Bacteria; k__norank_d__Bacteria; p__Firmicutes; c__Bacilli; o__RF39; f__norank_o__RF39; g__norank_f__norank_o__RF39	0.3764	0.06349	0.07693	0.02916	7.42389	0.001757
d__Bacteria; k__norank_d__Bacteria; p__Firmicutes; c__Clostridia; o__Lachnospirales; f__Lachnospiraceae; g__Anaerostipes	0.3961	0.08497	0.05558	0.00697	6.91834	0.002291
d__Bacteria; k__norank_d__Bacteria; p__Firmicutes; c__Clostridia; o__Oscillospirales; f__Ruminococcaceae; g__Negativibacillus	0.1169	0.02476	0.3105	0.03265	-8.18356	0.001214
d__Bacteria; k__norank_d__Bacteria; p__Firmicutes; c__Clostridia; o__Lachnospirales; f__Lachnospiraceae; g__Eubacterium_hallii_group	0.3571	0.0694	0.06618	0.01658	7.06215	0.002121
d__Bacteria; k__norank_d__Bacteria; p__Firmicutes; c__Clostridia; o__Oscillospirales; f__Oscillospiraceae; g__norank_f__Oscillospiraceae	0.2699	0.07076	0.1092	0.02063	3.7763	0.0195
d__Bacteria; k__norank_d__Bacteria; p__Firmicutes; c__Clostridia; o__Lachnospirales; f__Lachnospiraceae; g__Ruminococcus_gauvreauii_group	0.3416	0.1147	0.03423	0.01179	4.61491	0.009919
d__Bacteria; k__norank_d__Bacteria; p__Firmicutes; c__Bacilli; o__Lactobacillales; f__Enterococcaceae; g__Enterococcus	0.3341	0.1025	0.006732	0.001876	5.53311	0.005214
d__Bacteria; k__norank_d__Bacteria; p__Firmicutes; c__Clostridia; o__Oscillospirales; f__Ruminococcaceae; g__Subdoligranulum	0.3306	0.1631	0.004795	0.001696	3.45927	0.02583
d__Bacteria; k__norank_d__Bacteria; p__Firmicutes; c__unclassified + _Firmicutes; o__unclassified + _Firmicutes; f__unclassified + _Firmicutes; g__unclassified + _Firmicutes	0.2638	0.09186	0.0698	0.02242	3.55296	0.02374
d__Bacteria; k__norank_d__Bacteria; p__Firmicutes; c__Clostridia; o__Clostridiales; f__Clostridiaceae; g__Candidatus_Arthromitus	0.2023	0.04417	0.1111	0.02729	3.04208	0.03832
d__Bacteria; k__norank_d__Bacteria; p__Firmicutes; c__Clostridia; o__Oscillospirales; f__Butyricicoccaceae; g__Butyricicoccus	0.2752	0.06691	0.02597	0.008189	6.40499	0.003052
d__Bacteria; k__norank_d__Bacteria; p__Firmicutes; c__Clostridia; o__Monoglobales; f__Monoglobaceae; g__Monoglobus	0.2236	0.02286	0.06698	0.01655	9.61195	0.0006549
d__Bacteria; k__norank_d__Bacteria; p__Firmicutes; c__Clostridia; o__Peptococcales; f__Peptococcaceae; g__norank_f__Peptococcaceae	0.1907	0.05758	0.03343	0.008255	4.68158	0.009437
d__Bacteria; k__norank_d__Bacteria; p__Firmicutes; c__Clostridia; o__Lachnospirales; f__Lachnospiraceae; g__Shuttleworthia	0.2105	0.04524	0.004849	0.003507	7.8498	0.001423
d__Bacteria; k__norank_d__Bacteria; p__Firmicutes; c__Clostridia; o__Oscillospirales; f__Oscillospiraceae; g__NK4A214_group	0.1475	0.02669	0.06139	0.008491	5.32299	0.005993
d__Bacteria; k__norank_d__Bacteria; p__Firmicutes; c__Clostridia; o__Oscillospirales; f__Ruminococcaceae; g__Paludicola	0.1716	0.04762	0.02586	0.003097	5.28871	0.006134
d__Bacteria; k__norank_d__Bacteria; p__unclassified_k__norank_d__Bacteria; c__unclassified_k__norank_d__Bacteria; o__unclassified_k__norank_d__Bacteria; f__unclassified_k__norank_d__Bacteria; g__unclassified_k__norank_d__Bacteria	0.02904	0.005915	0.1582	0.05044	-4.40616	0.01164
d__Bacteria; k__norank_d__Bacteria; p__Firmicutes; c__Clostridia; o__Oscillospirales; f__Ruminococcaceae; g__Ruminococcus	0.1179	0.04778	0.003834	0.004334	4.11903	0.01462
d__Bacteria; k__norank_d__Bacteria; p__Firmicutes; c__Clostridia; o__Clostridia_vadinBB60_group; f__norank_o__Clostridia_vadinBB60_group; g__norank_f__norank_o__Clostridia_vadinBB60_group	0.03127	0.01051	0.08504	0.02493	-3.44141	0.02626
d__Bacteria; k__norank_d__Bacteria; p__Actinobacteriota; c__Actinobacteria; o__Corynebacteriales; f__Corynebacteriaceae; g__Corynebacterium	0.0987	0.04849	0.004743	0.008214	3.30878	0.02969
d__Bacteria; k__norank_d__Bacteria; p__Firmicutes; c__Clostridia; o__Lachnospirales; f__Defluviitaleaceae; g__Defluviitaleaceae_UCG-011	0.096	0.01393	0.002886	0.002846	11.3448	0.0003442
d__Bacteria; k__norank_d__Bacteria; p__Firmicutes; c__Clostridia; o__Lachnospirales; f__Lachnospiraceae; g__Lachnospiraceae_NK4A136_group	0.04984	0.00753	0.0257	0.006947	4.08173	0.01508
d__Bacteria; k__norank_d__Bacteria; p__Firmicutes; c__Clostridia; o__Oscillospirales; f__Ruminococcaceae; g__Anaerofilum	0.07067	0.04329	0.0009887	0.001712	2.7856	0.04953
d__Bacteria; k__norank_d__Bacteria; p__Firmicutes; c__Clostridia; o__Peptostreptococcales-Tissierellales; f__Anaerovoracaceae; g__Family_XIII_AD3011_group	0.0522	0.0156	0.009604	0.001958	4.69208	0.009363
d__Bacteria; k__norank_d__Bacteria; p__Bacteroidota; c__Bacteroidia; o__Flavobacteriales; f__Weeksellaceae; g__Empedobacter	0.05694	0.007863	0.0009887	0.001712	12.0422	0.0002727
d__Bacteria; k__norank_d__Bacteria; p__Firmicutes; c__Clostridia; o__Lachnospirales; f__Lachnospiraceae; g__GCA-900066575	0.0423	0.01042	0.01539	0.008828	3.41426	0.02692
d__Bacteria; k__norank_d__Bacteria; p__Firmicutes; c__Clostridia; o__Oscillospirales; f__Oscillospiraceae; g__Oscillospira	0.02731	0.007372	0.01341	0.001803	3.17284	0.03377
d__Bacteria; k__norank_d__Bacteria; p__Firmicutes; c__Clostridia; o__Lachnospirales; f__Lachnospiraceae; g__Frisingicoccus	0.03211	0.01188	0.006584	0.005857	3.33848	0.02888
d__Bacteria; k__norank_d__Bacteria; p__Firmicutes; c__Clostridia; o__Lachnospirales; f__Lachnospiraceae; g__Lachnospiraceae_FCS020_group	0.02952	0.01147	0.002966	0.005137	3.65997	0.02158
d__Bacteria; k__norank_d__Bacteria; p__Bacteroidota; c__Bacteroidia; o__Sphingobacteriales; f__Sphingobacteriaceae; g__Sphingobacterium	0.02902	0.005004	0.002872	8.42e-05	9.0496	0.0008262
d__Bacteria; k__norank_d__Bacteria; p__Firmicutes; c__Clostridia; o__Peptostreptococcales-Tissierellales; f__Anaerovoracaceae; g__Eubacterium_nodatum_group	0.03063	0.01268	0.0009347	0.001619	4.0236	0.01582
d__Bacteria; k__norank_d__Bacteria; p__Firmicutes; c__Clostridia; o__Oscillospirales; f__Butyricicoccaceae; g__UCG-009	0.02013	0.006491	0.005717	0.004906	3.06739	0.03739
d__Bacteria; k__norank_d__Bacteria; p__Firmicutes; c__Clostridia; o__Oscillospirales; f__unclassified_o__Oscillospirales; g__unclassified_o__Oscillospirales	0.0183	0.004457	0.001977	0.003425	5.02866	0.00734
d__Bacteria; k__norank_d__Bacteria; p__Firmicutes; c__Clostridia; o__Oscillospirales; f__Oscillospiraceae; g__Papillibacter	0.01556	0.008241	0.0009347	0.001619	3.01538	0.03934
d__Bacteria; k__norank_d__Bacteria; p__Proteobacteria; c__Gammaproteobacteria; o__Enterobacterales; f__Enterobacteriaceae; g__Kosakonia	0.01231	0.004209	0.0009347	0.001619	4.36962	0.01197
d__Bacteria; k__norank_d__Bacteria; p__Firmicutes; c__Clostridia; o__Oscillospirales; f__Ruminococcaceae; g__UBA1819	0.001724	0.001495	0.01145	0.002672	-5.49977	0.005329

## Sheet: CG + ET VS BS + ET 
Taxa	BS + ET mean	BS + ET sd	CG + ET mean	CG + ET sd	Statistic	P-value
d__Bacteria; k__norank_d__Bacteria; p__Firmicutes; c__Clostridia; o__Lachnospirales; f__Lachnospiraceae; g__Ruminococcus_torques_group	0.4839	0.03758	2.547	0.1206	-28.2917	9.29e-06
d__Bacteria; k__norank_d__Bacteria; p__Firmicutes; c__Bacilli; o__Erysipelotrichales; f__Erysipelotrichaceae; g__Turicibacter	2.502	0.4151	0.316	0.1247	8.73441	0.0009466
d__Bacteria; k__norank_d__Bacteria; p__Firmicutes; c__Clostridia; o__Peptostreptococcales-Tissierellales; f__Peptostreptococcaceae; g__Romboutsia	2.036	0.5215	0.4859	0.2406	4.6762	0.009474
d__Bacteria; k__norank_d__Bacteria; p__Firmicutes; c__Clostridia; o__Clostridiales; f__Clostridiaceae; g__Clostridium_sensu_stricto_1	0.8666	0.2114	0.1454	0.01609	5.89287	0.004147
d__Bacteria; k__norank_d__Bacteria; p__Firmicutes; c__Clostridia; o__Oscillospirales; f__Ruminococcaceae; g__Faecalibacterium	0.05525	0.01557	0.7902	0.2713	-4.68385	0.009421
d__Bacteria; k__norank_d__Bacteria; p__Firmicutes; c__Clostridia; o__Lachnospirales; f__Lachnospiraceae; g__Blautia	0.07217	0.01724	0.5569	0.04366	-17.8897	5.74e-05
d__Bacteria; k__norank_d__Bacteria; p__Firmicutes; c__Clostridia; o__Lachnospirales; f__Lachnospiraceae; g__unclassified_f__Lachnospiraceae	0.1304	0.04724	0.3656	0.01116	-8.39094	0.001104
d__Bacteria; k__norank_d__Bacteria; p__Firmicutes; c__Clostridia; o__Oscillospirales; f__Ruminococcaceae; g__Negativibacillus	0.1245	0.01813	0.3105	0.03265	-8.62508	0.0009935
d__Bacteria; k__norank_d__Bacteria; p__Firmicutes; c__Bacilli; o__unclassified_c__Bacilli; f__unclassified_c__Bacilli; g__unclassified_c__Bacilli	0.2814	0.02678	0.06292	0.03357	8.81343	0.0009145
d__Bacteria; k__norank_d__Bacteria; p__Firmicutes; c__Clostridia; o__Oscillospirales; f__Ruminococcaceae; g__Subdoligranulum	0.3214	0.04347	0.004795	0.001696	12.608	0.0002278
d__Bacteria; k__norank_d__Bacteria; p__Firmicutes; c__Clostridia; o__Oscillospirales; f__Ruminococcaceae; g__unclassified_f__Ruminococcaceae	0.06042	0.0129	0.2459	0.05311	-5.87793	0.004186
d__Bacteria; k__norank_d__Bacteria; p__Firmicutes; c__Clostridia; o__Christensenellales; f__Christensenellaceae; g__Christensenellaceae_R-7_group	0.06739	0.01698	0.219	0.03472	-6.79292	0.002453
d__Bacteria; k__norank_d__Bacteria; p__Firmicutes; c__Clostridia; o__Lachnospirales; f__Lachnospiraceae; g__Eisenbergiella	0.03834	0.007191	0.218	0.03302	-9.20639	0.0007734
d__Bacteria; k__norank_d__Bacteria; p__Firmicutes; c__Clostridia; o__Lachnospirales; f__Lachnospiraceae; g__Sellimonas	0.03746	0.01404	0.2098	0.01384	-15.1433	0.0001109
d__Bacteria; k__norank_d__Bacteria; p__Firmicutes; c__Clostridia; o__Oscillospirales; f__Oscillospiraceae; g__norank_f__Oscillospiraceae	0.05874	0.01716	0.1092	0.02063	-3.25582	0.0312
d__Bacteria; k__norank_d__Bacteria; p__Firmicutes; c__Bacilli; o__Bacillales; f__Bacillaceae; g__Bacillus	0.1169	0.03749	0	0	5.40162	0.005686
d__Bacteria; k__norank_d__Bacteria; p__Firmicutes; c__Clostridia; o__Clostridia_vadinBB60_group; f__norank_o__Clostridia_vadinBB60_group; g__norank_f__norank_o__Clostridia_vadinBB60_group	0.01601	0.00048	0.08504	0.02493	-4.79386	0.008687
d__Bacteria; k__norank_d__Bacteria; p__Firmicutes; c__Clostridia; o__Oscillospirales; f__Oscillospiraceae; g__NK4A214_group	0.0364	0.006174	0.06139	0.008491	-4.12325	0.01457
d__Bacteria; k__norank_d__Bacteria; p__Actinobacteriota; c__Actinobacteria; o__Corynebacteriales; f__Corynebacteriaceae; g__Corynebacterium	0.0921	0.02845	0.004743	0.008214	5.10934	0.006937
d__Bacteria; k__norank_d__Bacteria; p__Firmicutes; c__Clostridia; o__Lachnospirales; f__Lachnospiraceae; g__Eubacterium_hallii_group	0.0158	0.01427	0.06618	0.01658	-3.9883	0.01629
d__Bacteria; k__norank_d__Bacteria; p__Firmicutes; c__Clostridia; o__Oscillospirales; f__Oscillospiraceae; g__Flavonifractor	0.0223	0.007184	0.05835	0.003688	-7.73064	0.001508
d__Bacteria; k__norank_d__Bacteria; p__Firmicutes; c__Bacilli; o__RF39; f__norank_o__RF39; g__norank_f__norank_o__RF39	0.002636	0.002585	0.07693	0.02916	-4.39643	0.01172
d__Bacteria; k__norank_d__Bacteria; p__Firmicutes; c__Clostridia; o__Monoglobales; f__Monoglobaceae; g__Monoglobus	0.01147	0.006377	0.06698	0.01655	-5.42042	0.005615
d__Bacteria; k__norank_d__Bacteria; p__Firmicutes; c__Bacilli; o__Lactobacillales; f__Leuconostocaceae; g__Weissella	0.04595	0.01613	0.0009347	0.001619	4.81041	0.008583
d__Bacteria; k__norank_d__Bacteria; p__Firmicutes; c__Clostridia; o__Peptococcales; f__Peptococcaceae; g__norank_f__Peptococcaceae	0.001722	0.002983	0.03343	0.008255	-6.25739	0.003327
d__Bacteria; k__norank_d__Bacteria; p__Firmicutes; c__Clostridia; o__Oscillospirales; f__Ruminococcaceae; g__Paludicola	0.008802	0.006429	0.02586	0.003097	-4.14022	0.01437
d__Bacteria; k__norank_d__Bacteria; p__Firmicutes; c__Bacilli; o__Lactobacillales; f__Enterococcaceae; g__Enterococcus	0.02207	0.007819	0.006732	0.001876	3.30384	0.02983
d__Bacteria; k__norank_d__Bacteria; p__Firmicutes; c__Clostridia; o__Lachnospirales; f__Lachnospiraceae; g__Lachnospiraceae_NK4A136_group	0.002721	0.002742	0.0257	0.006947	-5.32856	0.005971
d__Bacteria; k__norank_d__Bacteria; p__Firmicutes; c__Clostridia; o__Lachnospirales; f__Lachnospiraceae; g__Marvinbryantia	0.007144	0.001715	0.02108	0.003528	-6.15203	0.003542
d__Bacteria; k__norank_d__Bacteria; p__Firmicutes; c__Clostridia; o__Oscillospirales; f__Oscillospiraceae; g__Oscillospira	0.00539	0.002822	0.01341	0.001803	-4.14901	0.01427
d__Bacteria; k__norank_d__Bacteria; p__Firmicutes; c__Bacilli; o__Staphylococcales; f__Staphylococcaceae; g__Staphylococcus	0.01246	0.003149	0.003807	0.001561	4.26401	0.01301

## Sheet: CG - ET VS BS - ET
Taxa	BS - ET mean	BS - ET sd	CG - ET mean	CG - ET sd	Statistic	P-value
d__Bacteria; k__norank_d__Bacteria; p__Firmicutes; c__Bacilli; o__Lactobacillales; f__Lactobacillaceae; g__Lactobacillus	49.74	1.572	36.38	6.84	3.29615	0.03004
d__Bacteria; k__norank_d__Bacteria; p__Firmicutes; c__Bacilli; o__Bacillales; f__Planococcaceae; g__Kurthia	3.748	1.228	23.31	8.041	-4.16623	0.01407
d__Bacteria; k__norank_d__Bacteria; p__Firmicutes; c__Clostridia; o__Lachnospirales; f__Lachnospiraceae; g__Blautia	4.385	0.8328	1.702	0.3838	5.06818	0.00714
d__Bacteria; k__norank_d__Bacteria; p__Firmicutes; c__Clostridia; o__Clostridia_UCG-014; f__norank_o__Clostridia_UCG-014; g__norank_f__norank_o__Clostridia_UCG-014	1.84	0.1587	4.212	0.9143	-4.42679	0.01145
d__Bacteria; k__norank_d__Bacteria; p__Firmicutes; c__Clostridia; o__Oscillospirales; f__Ruminococcaceae; g__Faecalibacterium	2.659	0.2804	0.6022	0.0823	12.1902	0.0002599
d__Bacteria; k__norank_d__Bacteria; p__Firmicutes; c__Bacilli; o__Bacillales; f__Planococcaceae; g__unclassified_f__Planococcaceae	0.6002	0.2487	1.892	0.466	-4.23524	0.01331
d__Bacteria; k__norank_d__Bacteria; p__Firmicutes; c__Bacilli; o__Erysipelotrichales; f__Erysipelatoclostridiaceae; g__Erysipelatoclostridium	1.04	0.1178	0.4	0.1489	5.8402	0.004285
d__Bacteria; k__norank_d__Bacteria; p__Firmicutes; c__Clostridia; o__Lachnospirales; f__Lachnospiraceae; g__Anaerostipes	0.934	0.1277	0.3961	0.08497	6.07363	0.003713
d__Bacteria; k__norank_d__Bacteria; p__Firmicutes; c__Clostridia; o__Oscillospirales; f__Eubacterium_coprostanoligenes_group; g__norank_f__Eubacterium_coprostanoligenes_group	0.2059	0.008932	0.9678	0.1943	-6.78617	0.002462
d__Bacteria; k__norank_d__Bacteria; p__Firmicutes; c__Clostridia; o__Christensenellales; f__Christensenellaceae; g__Christensenellaceae_R-7_group	0.7123	0.1045	0.4006	0.07461	4.20345	0.01366
d__Bacteria; k__norank_d__Bacteria; p__Firmicutes; c__Clostridia; o__Lachnospirales; f__Lachnospiraceae; g__Eisenbergiella	0.7677	0.1427	0.2999	0.03418	5.5224	0.005251
d__Bacteria; k__norank_d__Bacteria; p__Firmicutes; c__Clostridia; o__Lachnospirales; f__Lachnospiraceae; g__Marvinbryantia	0.3113	0.01199	0.6156	0.1559	-3.36979	0.02805
d__Bacteria; k__norank_d__Bacteria; p__Firmicutes; c__Clostridia; o__Lachnospirales; f__Lachnospiraceae; g__Eubacterium_hallii_group	0.5039	0.04141	0.3571	0.0694	3.14589	0.03465
d__Bacteria; k__norank_d__Bacteria; p__Firmicutes; c__Clostridia; o__Lachnospirales; f__Lachnospiraceae; g__Sellimonas	0.5472	0.113	0.3047	0.0833	2.9919	0.04026
d__Bacteria; k__norank_d__Bacteria; p__Bacteroidota; c__Bacteroidia; o__Bacteroidales; f__Bacteroidaceae; g__Bacteroides	0.6516	0.1482	0.008515	0.008787	7.50439	0.001687
d__Bacteria; k__norank_d__Bacteria; p__Firmicutes; c__Clostridia; o__Oscillospirales; f__Oscillospiraceae; g__UCG-005	0.1596	0.03357	0.4339	0.08577	-5.15754	0.006709
d__Bacteria; k__norank_d__Bacteria; p__Firmicutes; c__Bacilli; o__RF39; f__norank_o__RF39; g__norank_f__norank_o__RF39	0.07042	0.02714	0.3764	0.06349	-7.67512	0.00155
d__Bacteria; k__norank_d__Bacteria; p__Firmicutes; c__Clostridia; o__Oscillospirales; f__Ruminococcaceae; g__Subdoligranulum	0.03565	0.006794	0.3306	0.1631	-3.12918	0.03521
d__Bacteria; k__norank_d__Bacteria; p__Firmicutes; c__Clostridia; o__Oscillospirales; f__Ruminococcaceae; g__Ruminococcus	0.2454	0.01319	0.1179	0.04778	4.45605	0.01119
d__Bacteria; k__norank_d__Bacteria; p__Firmicutes; c__Clostridia; o__Oscillospirales; f__Ruminococcaceae; g__Negativibacillus	0.2396	0.01487	0.1169	0.02476	7.36156	0.001814
d__Bacteria; k__norank_d__Bacteria; p__Firmicutes; c__Clostridia; o__Clostridiales; f__Clostridiaceae; g__Candidatus_Arthromitus	0.0905	0.0129	0.2023	0.04417	-4.20707	0.01362
d__Bacteria; k__norank_d__Bacteria; p__Firmicutes; c__Clostridia; o__Peptococcales; f__Peptococcaceae; g__norank_f__Peptococcaceae	0.08694	0.0165	0.1907	0.05758	-2.99931	0.03997
d__Bacteria; k__norank_d__Bacteria; p__Firmicutes; c__Clostridia; o__Oscillospirales; f__Oscillospiraceae; g__Flavonifractor	0.1822	0.01811	0.08105	0.02105	6.30605	0.003233
d__Bacteria; k__norank_d__Bacteria; p__Firmicutes; c__Clostridia; o__Oscillospirales; f__Oscillospiraceae; g__Colidextribacter	0.163	0.01787	0.09725	0.03378	2.98173	0.04067
d__Bacteria; k__norank_d__Bacteria; p__Firmicutes; c__Bacilli; o__Bacillales; f__Bacillaceae; g__Bacillus	0.2444	0.02071	0.001823	0.003157	20.0507	3.65e-05
d__Bacteria; k__norank_d__Bacteria; p__Bacteroidota; c__Bacteroidia; o__Flavobacteriales; f__Weeksellaceae; g__Empedobacter	0.1851	0.05609	0.05694	0.007863	3.92009	0.01725
d__Bacteria; k__norank_d__Bacteria; p__Firmicutes; c__Clostridia; o__Lachnospirales; f__Lachnospiraceae; g__CHKCI001	0.1952	0.0218	0.03934	0.01792	9.56519	0.0006674
d__Bacteria; k__norank_d__Bacteria; p__Firmicutes; c__Clostridia; o__Lachnospirales; f__Lachnospiraceae; g__Lachnospiraceae_NK4A136_group	0.1124	0.0249	0.04984	0.00753	4.1651	0.01409
d__Bacteria; k__norank_d__Bacteria; p__Firmicutes; c__Clostridia; o__Oscillospirales; f__UCG-010; g__norank_f__UCG-010	0.09056	0.007293	0.03897	0.01844	4.50603	0.01077
d__Bacteria; k__norank_d__Bacteria; p__Firmicutes; c__Clostridia; o__Peptostreptococcales-Tissierellales; f__Peptostreptococcaceae; g__unclassified_f__Peptostreptococcaceae	0.1256	0.01759	0.0036	0.003118	11.8238	0.0002929
d__Bacteria; k__norank_d__Bacteria; p__Firmicutes; c__Clostridia; o__Lachnospirales; f__Lachnospiraceae; g__GCA-900066575	0.08614	0.008563	0.0423	0.01042	5.63078	0.004894
d__Bacteria; k__norank_d__Bacteria; p__Bacteroidota; c__Bacteroidia; o__Sphingobacteriales; f__Sphingobacteriaceae; g__Sphingobacterium	0.08973	0.006871	0.02902	0.005004	12.371	0.0002454
d__Bacteria; k__norank_d__Bacteria; p__Cyanobacteria; c__Vampirivibrionia; o__Gastranaerophilales; f__norank_o__Gastranaerophilales; g__norank_f__norank_o__Gastranaerophilales	0.1098	0.03003	0	0	6.33126	0.003186
d__Bacteria; k__norank_d__Bacteria; p__Firmicutes; c__Bacilli; o__Erysipelotrichales; f__Erysipelotrichaceae; g__Faecalitalea	0.06586	0.01324	0.02205	0.003908	5.49638	0.005341
d__Bacteria; k__norank_d__Bacteria; p__unclassified_k__norank_d__Bacteria; c__unclassified_k__norank_d__Bacteria; o__unclassified_k__norank_d__Bacteria; f__unclassified_k__norank_d__Bacteria; g__unclassified_k__norank_d__Bacteria	0.05763	0.004889	0.02904	0.005915	6.45316	0.002969
d__Bacteria; k__norank_d__Bacteria; p__Firmicutes; c__Clostridia; o__Clostridia_vadinBB60_group; f__norank_o__Clostridia_vadinBB60_group; g__norank_f__norank_o__Clostridia_vadinBB60_group	0.05497	0.006271	0.03127	0.01051	3.35425	0.02846
d__Bacteria; k__norank_d__Bacteria; p__Proteobacteria; c__Gammaproteobacteria; o__Burkholderiales; f__Comamonadaceae; g__Comamonas	0.0565	0.01994	0.02028	0.005888	3.01826	0.03923
d__Bacteria; k__norank_d__Bacteria; p__Firmicutes; c__Clostridia; o__Oscillospirales; f__Ruminococcaceae; g__Anaerofilum	0	0	0.07067	0.04329	-2.82733	0.04747
d__Bacteria; k__norank_d__Bacteria; p__Firmicutes; c__Bacilli; o__Erysipelotrichales; f__Erysipelotrichaceae; g__Merdibacter	0.05231	0.0135	0.01601	0.009819	3.76512	0.01969
d__Bacteria; k__norank_d__Bacteria; p__Actinobacteriota; c__Actinobacteria; o__Micrococcales; f__Micrococcaceae; g__Glutamicibacter	0.04393	0.002572	0.01577	0.01225	3.89623	0.0176
d__Bacteria; k__norank_d__Bacteria; p__Firmicutes; c__Clostridia; o__Lachnospirales; f__Lachnospiraceae; g__Tyzzerella	0.04578	0.001948	0.008028	0.007349	8.59941	0.001005
d__Bacteria; k__norank_d__Bacteria; p__Firmicutes; c__Clostridia; o__Oscillospirales; f__Oscillospiraceae; g__Oscillospira	0.008228	0.002672	0.02731	0.007372	-4.21576	0.01352
d__Bacteria; k__norank_d__Bacteria; p__Firmicutes; c__Clostridia; o__Lachnospirales; f__Lachnospiraceae; g__Frisingicoccus	0.002758	0.002735	0.03211	0.01188	-4.17136	0.01402
d__Bacteria; k__norank_d__Bacteria; p__Actinobacteriota; c__Actinobacteria; o__Micrococcales; f__Micrococcales_Incertae_Sedis; g__Timonella	0.02922	0.007451	0.001724	0.001495	6.26629	0.003309
d__Bacteria; k__norank_d__Bacteria; p__Firmicutes; c__Clostridia; o__Peptostreptococcales-Tissierellales; f__norank_o__Peptostreptococcales-Tissierellales; g__Gallicola	0.0284	0.002115	0.0018	0.001559	17.5351	6.21e-05
d__Bacteria; k__norank_d__Bacteria; p__Firmicutes; c__Clostridia; o__Christensenellales; f__Christensenellaceae; g__norank_f__Christensenellaceae	0.01919	0.007151	0.006084	0.00291	2.94035	0.04237
d__Bacteria; k__norank_d__Bacteria; p__Proteobacteria; c__Alphaproteobacteria; o__Rhodobacterales; f__Rhodobacteraceae; g__Gemmobacter	0.01925	0.009574	0.003547	0.001666	2.79842	0.04889
d__Bacteria; k__norank_d__Bacteria; p__Firmicutes; c__Clostridia; o__Oscillospirales; f__Butyricicoccaceae; g__UCG-009	0.001835	0.00159	0.02013	0.006491	-4.74107	0.00903
d__Bacteria; k__norank_d__Bacteria; p__Proteobacteria; c__Gammaproteobacteria; o__Xanthomonadales; f__Xanthomonadaceae; g__Stenotrophomonas	0.01648	0.007228	0.0008357	0.001448	3.67566	0.02129
d__Bacteria; k__norank_d__Bacteria; p__Proteobacteria; c__Alphaproteobacteria; o__Rhodobacterales; f__Rhodobacteraceae; g__Paracoccus	0.01276	0.003978	0	0	5.55707	0.005133
d__Bacteria; k__norank_d__Bacteria; p__Firmicutes; c__Clostridia; o__Lachnospirales; f__Lachnospiraceae; g__Cellulosilyticum	0.008205	0.002599	0.001747	0.001517	3.7164	0.02054
d__Bacteria; k__norank_d__Bacteria; p__Firmicutes; c__Clostridia; o__Eubacteriales; f__Eubacteriaceae; g__Eubacterium	0.00547	0.002702	0	0	3.50678	0.02474
d__Bacteria; k__norank_d__Bacteria; p__Firmicutes; c__Bacilli; o__Lactobacillales; f__Lactobacillaceae; g__Pediococcus	0	0	0.003547	0.001666	-3.68763	0.02106
d__Bacteria; k__norank_d__Bacteria; p__Actinobacteriota; c__Actinobacteria; o__Micrococcales; f__Micrococcaceae; g__unclassified_f__Micrococcaceae	0	0	0.003524	0.001569	-3.89114	0.01767
