# Supplementary material for: Chicken Gut Microbiota Responses to Dietary Bacillus subtilis Probiotic in the Presence and Absence of Eimeria Infection
Source: Microorganisms. 2022 Jul 31;10(8):1548. doi: 10.3390/microorganisms10081548 (PMC9412415; doi:10.3390/microorganisms10081548)
Supplement: Supplementary file 1 [file microorganisms-10-01548-s001.zip › Table S3.xlsx]

## Sheet: CG + ET VS BS + ET
Third-level KEGG pathways	BS + ET mean	BS + ET sd	CG + ET mean	CG + ET sd	Statistic	P-value
Fructose_and_mannose_metabolism	153200	5238	168900	3291	-4.39022	0.01178
Starch_and_sucrose_metabolism	132600	5200	143000	2801	-3.04493	0.03822
Sporulation	30520	5015	44210	1725	-4.47202	0.01106
Glycosphingolipid_biosynthesis___globo_series	11990	1138	14680	970.4	-3.11203	0.0358
Drug_metabolism___cytochrome_P450	10930	786.7	8657	1079	2.95429	0.04179
Cellular_antigens	9580	513.6	8334	180	3.96375	0.01663
Primary_immunodeficiency	8043	263.8	8816	393.6	-2.82346	0.04766
Proximal_tubule_bicarbonate_reclamation	7174	248.2	6349	165.3	4.78717	0.00873
Butirosin_and_neomycin_biosynthesis	5769	266.1	6950	174.9	-6.41929	0.003027
Retinol_metabolism	6742	599.5	5334	277.5	3.69335	0.02096
Huntingtons_disease	6265	532.2	4850	587	3.094	0.03643
Ethylbenzene_degradation	6289	630.2	4664	419.2	3.71963	0.02048
Transcription_related_proteins	5548	231.5	4932	250.7	3.13017	0.03518
Ion_channels	5324	234.8	4667	235.1	3.42283	0.02671
Renal_cell_carcinoma	5192	256.7	4551	223.8	3.26173	0.03103
Arachidonic_acid_metabolism	4700	439.6	3417	361.1	3.90602	0.01745
Styrene_degradation	2486	240.5	3347	346.7	-3.53435	0.02414
Germination	3239	597.8	1997	162.9	3.4726	0.02552
Ubiquitin	2747	221.4	2308	99.68	3.13406	0.03505
Apoptosis	612	42.51	410.3	39.31	6.03283	0.003806
Non_homologous_end_joining	545.3	107	151	30.41	6.14216	0.003563
G_protein_coupled_receptors	235.3	45.21	27.67	11.55	7.70782	0.001525
Amoebiasis	82.67	18.93	154.3	16.07	-4.99865	0.007498
Flavone_and_flavonol_biosynthesis	22.33	4.933	102.3	19.6	-6.85435	0.002372
RIG_I_like_receptor_signaling_pathway	34.33	5.508	74.67	9.504	-6.35962	0.003133
D_Arginine_and_D_ornithine_metabolism	20	3	34.67	4.933	-4.4	0.01169
Basal_transcription_factors	10.33	3.786	0.6667	0.5774	4.37191	0.01195
Circadian_rhythm___plant	7.333	3.215	0.3333	0.5774	3.71231	0.02061

## Sheet: CG - ET VS BS - ET 
Third-level KEGG pathways	BS - ET mean	BS - ET sd	CG - ET mean	CG - ET sd	Statistic	P-value
Photosynthesis_proteins	89330	3115	70820	8948	3.38424	0.02768
Photosynthesis	88480	3136	69450	9152	3.40609	0.02712
Fatty_acid_metabolism	59820	932.4	67500	1031	-9.56597	0.0006672
Flagellar_assembly	47470	2511	60190	6882	-3.00701	0.03967
Valine_leucine_and_isoleucine_degradation	36530	1739	54470	6050	-4.93461	0.007847
Tryptophan_metabolism	32510	1067	42530	2926	-5.57715	0.005067
Naphthalene_degradation	32860	451.4	38790	1128	-8.45081	0.001074
Inorganic_ion_transport_and_metabolism	33740	394.8	29540	2427	2.95523	0.04175
Lysine_degradation	27070	889.3	34550	1923	-6.11651	0.003618
Biosynthesis_of_unsaturated_fatty_acids	27900	554.9	30210	1238	-2.94503	0.04218
Aminobenzoate_degradation	24680	568.1	30320	934.9	-8.93555	0.0008675
Lipopolysaccharide_biosynthesis_proteins	28760	1865	22660	2499	3.38906	0.02755
Other_glycan_degradation	29430	1355	20180	4099	3.70871	0.02068
Limonene_and_pinene_degradation	13040	748.1	20840	2852	-4.58506	0.01014
Ascorbate_and_aldarate_metabolism	15970	562.4	17660	844.6	-2.88529	0.04477
PPAR_signaling_pathway	15820	480	17740	777.1	-3.64859	0.0218
Synthesis_and_degradation_of_ketone_bodies	14110	238.2	17900	554	-10.8903	0.0004036
Geraniol_degradation	7029	782.7	13980	3086	-3.78119	0.01942
Cell_division	11920	880.8	8826	1330	3.35875	0.02834
Lipopolysaccharide_biosynthesis	10770	1529	7450	1058	3.09014	0.03657
Caprolactam_degradation	7844	359.6	9370	236.3	-6.14025	0.003567
Ethylbenzene_degradation	6063	339.6	10090	1073	-6.1885	0.003465
Adipocytokine_signaling_pathway	7397	240.2	8313	343.5	-3.78522	0.01935
Biosynthesis_and_biodegradation_of_secondary_metabolites	8241	286.3	7167	530.1	3.08784	0.03665
Drug_metabolism___cytochrome_P450	6236	401	9155	684.5	-6.37294	0.003109
Primary_bile_acid_biosynthesis	8732	115.7	6214	1275	3.4077	0.02708
Secondary_bile_acid_biosynthesis	8708	119.6	6202	1275	3.38987	0.02753
beta_Lactam_resistance	8570	333.9	6066	846.7	4.76497	0.008873
Metabolism_of_xenobiotics_by_cytochrome_P450	6046	405.5	8224	425.8	-6.41408	0.003036
Penicillin_and_cephalosporin_biosynthesis	7338	105.5	6311	569.8	3.0675	0.03738
Retinol_metabolism	4956	231.3	7453	506.9	-7.76202	0.001485
Lipoic_acid_metabolism	3342	224	4925	540.6	-4.6865	0.009402
Electron_transfer_carriers	3715	302	4472	307.1	-3.04383	0.03826
Amyotrophic_lateral_sclerosis_ALS	2099	178.7	4612	963.6	-4.43996	0.01133
Arachidonic_acid_metabolism	2145	168.3	3262	588	-3.16405	0.03405
Atrazine_degradation	3315	438.9	1653	250	5.69876	0.004685
alpha_Linolenic_acid_metabolism	1759	162.9	2733	474	-3.36671	0.02813
Carotenoid_biosynthesis	763.7	132.6	2269	474.2	-5.29432	0.006111
Carbohydrate_digestion_and_absorption	971	76.41	1779	126.8	-9.45579	0.0006977
Prion_diseases	949.7	39.02	1491	205.5	-4.48447	0.01095
Ubiquitin	1205	136.2	873.3	130.3	3.04456	0.03823
N_Glycan_biosynthesis	1459	206.9	442.3	69.64	8.06405	0.001284
Mineral_absorption	318	54.01	1118	265.3	-5.11545	0.006908
Non_homologous_end_joining	542.3	35.92	819	149.6	-3.11542	0.03568
D_Arginine_and_D_ornithine_metabolism	329.7	37.22	1007	273.2	-4.25632	0.01309
Steroid_hormone_biosynthesis	361.3	42.83	938.7	272.3	-3.62821	0.02219
Steroid_biosynthesis	172	50.09	880.3	275.8	-4.37684	0.0119
Fluorobenzoate_degradation	451	56.56	299.3	15.7	4.47543	0.01103
Chagas_disease_American_trypanosomiasis	384.7	55.64	265.7	36	3.10988	0.03588
Flavone_and_flavonol_biosynthesis	382	35.09	177	33.96	7.27213	0.0019
Stilbenoid_diarylheptanoid_and_gingerol_biosynthesis	154.3	3.512	96.67	18.15	5.40361	0.005679
Protein_digestion_and_absorption	196.7	39.31	21.33	2.309	7.71198	0.001522
Meiosis___yeast	72	3.464	31.33	17.1	4.03761	0.01563
Parkinsons_disease	43	11.79	11	2	4.63492	0.009771
Renin_angiotensin_system	2.667	0.5774	0.6667	0.5774	4.24264	0.01324
